# Supplementary material for: A Green Chemical Approach for Iodination of Pyrimidine Derivatives by Mechanical Grinding under Solvent-Free Conditions
Source: Molecules. 2022 Sep 27;27(19):6386. doi: 10.3390/molecules27196386 (PMC9571335; doi:10.3390/molecules27196386)
Supplement: Supplementary file 1 [file molecules-27-06386-s001.zip]

Archive with 1 entries (1 files):
- molecules-1893458-supplementary.pdf
